# Supplementary material for: Phylogeny and fatty acid profiles of new Coccomyxa (Chlorophyta) species from soils of Vietnam
Source: Front Microbiol. 2025 Jul 14;16:1517865. doi: 10.3389/fmicb.2025.1517865 (PMC12301341; doi:10.3389/fmicb.2025.1517865)
Supplement: Supplementary file 2 [file Table_2.xlsx]

## Sheet: FAs
	SUPPLEMENTARY MATERIAL 2 FAME database established of all reviewed Coccomyxa strains. The database contains information about classification sensu Darienko et al. (2015) on the 2st line; strain number on the 3nd line; the most recent classification or OTUs on the 4rd line; fatty acids on the 5–33th lines; habitats on the 35th line; strain's deposition date on the 36th line; references on the 37th…
	C. simplex																		C. subellipsoidea												C. dispar				C. viridis
	SAG 216-11b	SAG 216-11a	SAG 216-5	SAG 216-12	SAG 216-10	SAG 216-6		SAG 216-3a	SAG 216-3b	MZ-Ch64		SAG 216-8	SAG 216-9a	SAG 216-2	SAG 216-3c		SCCA048		NIES 2166		VP336		SAG 216-13	SAG 216-7	SAG 69.80		VP339		VP521		SAG 49.84		SAG 216-4		SAG 2040		SAG 216-14		SAG 216-1		VP449
	C. solorinae	C. solorinae	C. solorinae	C. solorinae	C. solorinae	C. solorinae		C. elongata	C. elongata	C. elongata		C. simplex	C. simplex	C. simplex	C. simplex		C. melkonianii		C. subellipsoidea		C. subellipsoidea		C. subellipsoidea	C. subellipsoidea	C. subellipsoidea		C. fusiformis		C. tropica		C. dispar		C. mucigena		C. sp.		C. viridis		C. avernensis		C. cattiensis
14:0	­	­	­	­	­	­		­	­	­		­	­	­	­		1		­		1.22		­	­	­		0.16		0.16		­		­		0.5		­		­		0.24
16:0	12.41	11.81	13.5	15.93	16.3	12.4		12.4	12.41	21.91		9.7	11.02	10.77	11.56		29.5		16.74		22.53		8.83	9.64	9.09		13.59		22.01		15.4		9.39		14.01		11.7		8.28		31.16
16:1n-11	­	0.83	­	­	­	­		0.81	­	­		­	­	­	­		­		­		­		­	1.12	­		­		­		­		­		­		­		1.72		­
16:1n-9	­	1.04	­	­	­	­		­	­	12.09		­	­	­	­		­		­		0.16		­	­	­		0.29		0.65		­		­		0.3		­		­		0.11
16:1n-7	­	2.9	­	­	­	4.7		3.96	3.72	­		1.9	5.21	5.03	1.12		­		­		3.18		2.13	1.62	­		2.49		2.1		­		6.59		0.6		­		4.84		1.29
16:2n-6	2.6	­	­	5.01	6.1	­		­	­	­		­	­	­	­		­		3.89		0.26		2.84	­	­		4.95		2.9		­		­		1.2		4.1		­		3.83
16:2n-4	­	­	­	­	­	­		­	­	4.19		­	­	­	­		­		­		­		­	­	­		­		­		­		­		­		­		­		­
16:3n-4	11.41	­	­	10.92	­	­		­	­	­		­	­	­	­		­		­		­		17.46	­	­		­		­		­		­		0.1		­		­		­
16:3n-3	­	10.57	7.9	­	­	8.7		7.32	7.96	­		6.1	9.72	4.62	5.78		­		2.82		10.77		­	13.08	9.7		1.44		16.12		7.9		7.29		­		­		4.04		7.7
16:3n-6	­	­	­	­	­	­		­	­	­		­	­	­	­		­		­		­		­	­	­		4.96		­		­		­		­		­		­		­
16:4n-3	­	­	­	­	­	­		­	­	­		­	­	­	­		­		­		3.95		­	­	­		17.16		­		­		­		0.2		­		­		­
18:0	­	­	­	­	­	­		0.81	­	­		­	­	­	1.42		15		2.43		1.74		­	­	­		0.31		1.04		­	­	­		­		3.1		2.32		2.91
18:1n-9	11.51	10.67	7.7	6.51	5.1	8.2		19.72	16.65	48		29.9	13.13	24.72	32.35		34.5		16.73		1.73		13	11.77	15.35		8.02		5.6		23.5		15.78		41.84		­		38.45		3.03
18:1n-7	2.4	1.76	­	­	­	­		1.63	­	­		2.6	­	2.97	2.33		­		­		­		2.03	2.84	2.32		­		0.48		­		­		­		36		1.01		0.68
18:2n-6	17.02	14.61	14.8	19.74	19.2	22.2		18.39	20.17	13.81		18	19.74	25.74	13.69		20		16.06		4.54		10.86	10.75	12.53		9.48		8.88		11.8		23.98		35.34		35.9		19.37		21.69
18:3n-6	2.3	­	­	­	­	­		­	­	­		­	­	­	­		­		­		­		­	­	­		0.11		0.05		­		­		­		­		­		0.41
18:3n-3	35.54	34.72	32.9	38.38	50	31.9		29.17	29.68	­		23.5	26.95	14.77	24.75		­		12.17		47.02		39.7	43.31	45.05		32.83		39.92		22.4		21.48		5.21		9.2		14.73		26.78
18:4n-3	­	­	­	­	­	­		­	­	­		­	­	­	­		­		­		0.05		­	­	­		4.18		­		­		­		­		­		­		­
20:0	­	­	­	­	­	­		­	­	­		­	­	­	­		­		­		0.1		­	­	­		0.03		­		­		­		0.3		­		­		­
20:1n-9	­	­	­	­	­	­		­	­	­		­	­	­	­		­		­		­		­	­	­		­		­		­		­		0.2		­		­		­
20:4n-6	­	­	­	­	­	­		­	­	­		­	­	­	­		­		­		1.9		­	­	­		­		0.09		­		­		­		­		­		0.17
20:5n-3	­	­	­	­	­	­		­	­	­		­	­	­	­		­		­		0.85		­	­	­		­		­		­		­		­		­		­		­
22:0	­	0.829016	­	­	­	­		­	­	­		­	­	­	­		­		­		­		­	­	­		­		­		­		­		­		­		­		­
SFA	12.41	12.639	13.5	15.93	16.3	12.4		13.21	12.41	21.91		9.7	11.02	10.77	12.98		45.5		19.17		25.59		8.83	9.64	9.09		14.09		23.21		15.4		9.39		14.81		14.8		10.6		34.31
MUFA	13.91	17.2	7.7	6.51	5.1	12.9		26.12	20.37	60.09		34.4	18.34	32.72	35.8		34.5		16.73		5.07		17.16	17.35	17.67		10.8		8.83		23.5		22.37		42.94		36		46.02		5.11
PUFA	68.87	59.9	55.6	74.05	75.3	62.8		54.88	57.81	18		47.6	56.41	45.13	44.22		20		34.94		69.34		70.86	67.14	67.28		75.11		67.96		42.1		52.75		42.05		49.2		38.14		60.58
omega-3	35.54	45.29	40.8	38.38	50	40.6		36.49	37.64	­		29.6	36.67	19.39	30.53		­		14.99		62.64		39.7	56.39	54.75		55.61		56.04		30.3		28.77		5.41		9.2		18.77		34.48
omega-6	21.92	14.61	14.8	24.75	25.3	22.2		18.39	20.17	13.81		18	19.74	25.74	13.69		20		19.95		6.7		13.7	10.75	12.53		19.5		11.92		11.8		23.98		36.54		40		19.37		26.1
omega-3/omega-6	1.6	3.1	2.8	1.56	2	1.8		2	1.9	­		1.6	1.9	0.8	2.2		­		0.8		9.3		2.9	5.3	4.4		2.6		4.7		2.6		1.2		0.2		0.2		1		1.3
Habitats	Switzerland, phycobiont of lichen	Switzerland, phycobiont of lichen	Switzerland, phycobiont of lichen	Switzerland, phycobiont of lichen	Switzerland, phycobiont of lichen	Norway, phycobiont of lichen		from culture of Paramecium bursaria	Switzerland	Russia, freshwater plankton, steppe		Romania, ciliate symbiont	Czech Republic, from culture of Paramecium bursaria	Switzerland, Lake Geneva	aquatic		Italy, Rio Irvi river, biofilm on stones, highly polluted by heavy metals		Antarctica, Marble Point, dried algal peat		Vietnam, forest soil		Austria, phycobiont of lichen	Finland, phycobiont of lichen	Germany, phycobiont of lichen		Vietnam, forest soil		Vietnam, forest soil		Germany, phycobiont of lichen		Switzerland, phycobiont of lichen		roof tile		Switzerland, epiphyte on lichen		France, epiphyte on lichen		Vietnam, forest soil
Deposition date, year			1954					1954		2015		1954	1954								2019			1954	1970		2019		2019		1983		1954								2019
References	Lang et al., 2011	Lang et al., 2011	Lang et al., 2011	Lang et al., 2011	Lang et al., 2011	Lang et al., 2011		Lang et al., 2011	Lang et al., 2011	Maltsev et al., 2019		Lang et al., 2011	Lang et al., 2011	Lang et al., 2011	Lang et al., 2011		Soru et al., 2019		Wang et al., 2017		This study		Lang et al., 2011	Lang et al., 2011	Lang et al., 2011		This study		This study		Lang et al., 2011		Lang et al., 2011		Lang et al., 2011		Lang et al., 2011		Lang et al., 2011		This study
